# Supplementary material for: Observational study of clinico-radiological follow-up of COVID-19 pneumonia: a district general hospital experience in the UK
Source: BMC Infect Dis. 2021 Dec 8;21:1233. doi: 10.1186/s12879-021-06941-8 (PMC8651500; doi:10.1186/s12879-021-06941-8)
Supplement: Supplementary file 1 — Additional file 1: Raw data used for study analysis with demographics, chest X-ray and clinic follow-up details. [file 12879_2021_6941_MOESM1_ESM.xlsx]

## Sheet: Sheet1
No	Ethnicity	Age	Sex	outcome(HDU/ITU or discharge or death))	Cause of death	duration of hospital stay	CXR findings (severe or mild/moderate pneumonia)	has pt had repeat CXR?	If yes, how many weeks from initial CXR	booked follow up?	CXR requested but not done	If patient admitted to ITU/HDU or wards with severe pneumonia, did patient receive assessment at 4-6 weeks after discharge?	If yes, what was the outcome	If patient admitted with mild to moderate pneumonia not required ITU/HDU care, did patient receive 12 week virtual CXR review?
1	white british	61	M	discharge	NULL	5 days	CXR: right upper and mid zones, left lower lobe shadowing. severe, 4L oxygen, CURB65 0.	yes: Interval resolution of the airspace opacities	6	Y	N	no	n/a	n/a
2	white british	75	F	discharge	NULL	15 days	moderate: no oxygen, SOB, p92. CURB 65 2. CXR: Long-standing bilateral upper zone calcified pleural plaques. Covid swab positive	no	n/a		N	n/a	n/a	seen in respiratory clinic at 12/52 as follow up for COPD (not COVID)- referred to community oxygen team for ambulatory oxygen
3	white british	64	F	death (inpatient)	COVID-19 II copd, congestiv heart failure	15 days	CXR: right basal shadowing. Positive swab. Severe (fever, cough, needed oxygen, NIV). Curb65 0	n/a (died)	n/a		N	n/a	n/a	n/a (died)
4	white british	78	M	death after discharge- palliated	unknown (discharged home on palliative meds for metastatic prostate ca, died 5 days after)	10 days	positive covid swab 2/7 prior to discharge. No CXR. Moderate (sats 94%- normal for patient, was palliative, HR 95) . Curb 65 2	n/a (died)	n/a		N	n/a	n/a	n/a (died)
5	white british	77	F	death after discharge	unknwon	7 days	CXR: Worsening bilateral pleural effusion worse in the left (has known breast ca with b/l pleural effusions). Indeterminate for covid. Postive swab. Overloading sx -SOB and productive cough. Curb 65 1 (age).mild covid	yes - no covid changes (also not present on initial CXR)- done to assess position of indweling pleural catheter and assess progression of effusion	6 and 12 weeks	Y	N	n/a	n/a	followed up by oncology and respiratory for malignant pleural effusion and indwelling pleural catheter
6	white british	95	M	death after discharge <12/52	unknown	46 days	CXR: right midzone shadowing, bilateral pleural plaques. CURB65 2. moderate COVID	no	n/a		N	n/a	n/a	no (follow up not organised)
7	white british	77	M	HDU. death (inpatient)	COVID-19 pneumonitis. II CAD, LVF, COPD, prev TIA	12 days	CXR: focal consolidation left lung case, increased background interstitial changes. CURB65 3. severe COVID (low sats, RR>30, fever, cough, confusion, T1RF needed CPAP in HDU)	n/a (died)	n/a		N	n/a (died)	n/a	n/a
8	white british	83	M	death after discharge	leaking aortic arch	4 days	CXR: airspace consolid RLZ. Prev CT-likely neoplasm rt mid lobe. CURB 65 2 (confusion, age). Asymptomatic. Mild COVID	no (died)	n/a		N	was due to have PET CT scan and CT guided biopsy with respiratory f/u, as per lung MDT (lung MDT done 2 days after d/c), however patient passed away prior, on a further admission at wigan hosp 2 weeks after	n/a	n/a (died)
9	white british	80	F	death (inpatient)	1a HAP, 1b COVID19 II lymphoma, pulm HTN	24 days	CXR: airspace consolid mid/upper zones, worse in Lt. CT- diffuse b/l groundglass opacities upper+lower lobes, areas of focal consolid. CURB65 3. severe COVID	n/a (died)	n/a	Y (died as inpatient)	Y	n/a (died)	n/a	n/a
10	white british	69	F	discharge	NULL	3 days	CXR: no focal consolidation. No COVID signs, incidental finding. CURB65-2 (urea, age)	yes: nil consolidation	12 (done during an admission)		N	n/a	n/a	no (not arranged, no COVID symptoms)
11	white british	88	M	death (inpatient)	Ia COVID-19 II parkinson dis	3 days	CXR: widespread haze and increased bronchopulmonary markings in both lungs. Severe COVID. CURB65-4	n/a (died)	n/a		N	n/a (died)	n/a	n/a
12	white british	86	F	discharge	NULL	16 days	CXR: clear, asymptomatic covid swab-incidental finding. CURB65- 3 (urea, age, confusion)	yes: clear	20 (done during an admission)		N	n/a	n/a	yes (COPD patient)- resp clinic at 25/12
13	white british	61	F	discharge	NULL	39 days	CXR: Rt medial lower zone shadowing. Atelectatic changes in Lt lung base. Positive swab done routinely as inpatient. No chest symptoms. CURB65- 2 (confusion, urea)	no	n/a		N	n/a	n/a	no (not organised, no chest symptoms)
14	white british	88	M	discharge	NULL	3 days	asymptomatic, no CXR done. Swab positive from previous admission for hip replacement. CXR on prev admission in March: clear	no	n/a		N	n/a	n/a	no (no pneumonia signs, not organised)
16	white british	91	M	discharge- died 6/12 after	unknown (community)	15 days	CXR:lt basal inflammatory changes.severe (needing oxygen). CURB65- 2	yes (during hospital admission): no focal consolidation, inflamm changes resolved.	13		n	n/a	n/a	no (not organised)
17	unknown	76	F	discharge	NULL	17 days	CXR: groundglass opacification in th RLZ medialy, likely infection. Covid swab positive before discharge incidental finding, asymptomatic . CURB65 1(age)	no	n/a		n	n/a	n/a	no (not organised)
18	white british	94	M	discharge	NULL	7 days	CXR: no active lung disease, indeterminate for COVID. Mild/mod covid. Curb65-1 (age)	no	n/a		N	n/a	n/a	no (not organised)
19	unknown	44	F	discharge	NULL	6 days	CXR: severe changes throughout both lungs. Severe covid. Curb65-0	no (patient not attended)	n/a	Y (not attended)	Y	n/a	n/a	no (not organised)
20	white british	69	M	discharge	NULL	3 days	CXR: no consolid, asymptomatic covid- swab positive incidental. CURB65-1 (age)	no (not requested)	n/a		N	n/a	n/a	no (not organised)
21	white british	87	M	death (inpatient)	Ia COVID-19 II ca oesophagus, COPD	17 days	CXR: mild rt mid and lower zone airspace shadowing/infective, Lt uper lobe shadowing. Severe covid	n/a (died)	n/a	Y (died as inpatient)	Y	n/a	n/a	n/a (died)
22	white british	91	M	death (inpatient)	Ia HAP, IbCovid19, II frailty	26 days	CXR: patchy airspace opacities in the rt mid and b/l lower zones. Moderate covid. Curb65-3	n/a (died)	n/a		N	n/a	n/a	n/a (died)
23	white british	75	F	discharge	NULL	27 days	CXR: no focal consolid. Mild covid. CURB65-2	no	n/a		N	n/a	n/a	no (not organised)
24	white british	82	M	death (community)	unknown	29 days	CXR: clear, CTTAP: mild interstitial lung markings in lower lobes b/l- likely inflammatory. Asymptomatic covid- incidental finding. Curb65-2 (urea, age)	no	n/a		N	n/a	n/a	no (not organised)
25	white british	77	M	discharge	NULL	12 days	CXR: b/l LZ airspace shadowing-likely covid. Severe covid. Curb65-1	yes (during further admission): patchy b/l airspace shadowing (?pulm oedema ?covid19)	17		N	n/a	n/a	no (not organised)
26	white british	77	M	discharge	NULL	13 days	CXR:clear. Asymptomatic. Covid swab positive incidental finding	no	n/a		N	n/a	n/a	no (not organised)
27	white british	32	F	discharge	NULL	1 day	CXR not performed. Asymptomatic. Incidental finding positive covid swab	no	n/a		N	n/a	n/a	no (not organised, no pneumonia, asymptomatic swab)
28	white british	68	F	discharge	NULL	11days	CXR: clear	yes (due to ?lung ca): consolid Rt upper and midzones, opacity rt cardiophrenic area, likely infective. 6/52 f/u CT chest booked, patient DNAd	13		N	n/a	n/a	no (not organised, asymptomatic, no pneumonia)
29	white british	67	M	death (inpatient)	Ia covid19, II ALD, cirrhosis	1day	CXR:airspace shadowing Rt mid and lower zoes and lt midzone. Severe covid	n/a (died)	n/a		N	n/a (died)	n/a	n/a
30	white british	57	F	discharge	NULL	1day	CXR not done, incidental positive covid swab, no pneumonia sx	no	n/a		N	n/a	n/a	no (not organised, asymptomatic, no pneumonia)
31	white british	50	M	discharge	NULL	3 days	CXR: no focal consolid. Severe covid. Curb65-1	yes (further admission): no focal consolid	10		N	no (not organised)	n/a	n/a
32	white british	78	M	died (inpatient)	Ia Covid19, II met prostate ca	15 days	CXR: known Rt lung ca, shadowing Rt upper zone and midzone around intrapulmonary mass, left basal infiltrates. Sever covid (needing oxygen), Curb65-2	no (died)	n/a		N	n/a (died)	n/a	n/a
33	white british	20	F	discharge	NULL	3 days	CXR not done. Incidental maternity positive covid swab	no	n/a		N	n/a	n/a	no (not organised, incidental positive swab)
34	white british	62	M	discharge	NULL	1 day	CXR: little atelectasis Lt lung base. Asymptomatic incidental positive swab. CURB65-0	yes(on further admission): lt basal atelectasis	8		N	n/a	n/a	no (not organised, asymptomatic, no pneumonia)
35	white british	44	F	died (ITU)	Ia multiple organ dysfunction syndrome Ib Covid19 pneumonia	1 day	CXR: diffuse airspace shadowing Lt mid and lower zone- consolid/contusion LLL. CTA: b/l groundglass opacity, diffuse consolid LLL. Severe Covid (died in ITU). Curb65-3	n/a (died)	n/a		N	n/a (died)	n/a	n/a
36	white british	92	M	discharge	NULL	11days	CXR: B/L basal chronic interstitial change. Emphysema upper lobes.mild covid. CURB65- 1	no	n/a		N	n/a	n/a	no (not organised)
37	white british	89	F	discharge	NULL	11days	CXR: little airspace shadowing periphery LLZ. Moderate Covid. Curb65-3	yes(on further admission): clear	12		N	n/a	n/a	no (not organised)
38	white british	83	F	discharge	NULL	1day	CXR: chronic LL base changes, nil acute. Moderate Covid. Curb65-1	yes (6/52 f/u post further admission with Lt pl effusion): slight red in size of Lt sided pl eff)	14		N	n/a	n/a	no (not organised)
39	white british	92	F	discharge	NULL	13days	CXR: mild congestive changes. Severe Covid. Curb65-4	no (order cancelled by radiology dept)	n/a		Y	no (not organised)	n/a	n/a
40	white british	80	M	discharge	NULL	73 days	CXR:new airspace consolid in Rt mid and lower zones and Lt midzone. positive covid swab from prev admission (2/52 prior). Severe covid. Curb65-3	yes (during same admission): improving, patchy inflamm shadowing in Rt LZ	5		N	no (not organised)	n/a	n/a
41	white british	84	M	discharge (died 1/12 after d/c)	unknwon (community)	17 days	CXR: peripheral airspace shadowing Lt>Rt. Asymptomatic incidental positive swab, Curb65-1	no (not organised)	n/a		N	n/a	n/a	no (not organised, asymptomatic, no pneumonia)
42	white british	28	F	discharge	NULL	4days	CXR not done. Incidental maternity positive covid swab	no	n/a		N	n/a	n/a	no (not organised, asymptomatic, no pneumonia)
43	white british	67	M	discharge	NULL	16days	CXR: generalised increase in bronchovascular margins. No focal consolid. Asymptomatic incidental covid positive swab. Curb65-2 (urea, age)	no	n/a		N	n/a	n/a	no (not organised, asymptomatic, no pneumonia)
44	white british	81	F	discharge (died 1/52 after d/c)	Ia Covid19, II IHD, HTN, asthma, CCF, AF	13 days	CXR: patchy shadowing in Rt mid and lower zones peripherally. Lt lung base atelectasis. Severe Covid. Curb65-3	no (died)	n/a	Y (died after discharge)	Y	n/a	n/a	n/a (died)
45	white british	75	M	ITU (died 8/52 after d/c)	unknown (community)	21 days	CXR:widespread airspace consolid in Rt lung, lesser extent in Lt. CT HR chest: b/l groundglass shadowing and focal consolid. Developing ARDS 2ndary to prev pneumonia. Severe COVID (CPAP on ITU). Curb65-3	yes (further admission): clear	8		N	no (not organised)	n/a	n/a
46	white british	81	F	discharge	NULL	14 days	CXR:b/l fibrotic changes, no consolid. Asypmtomatic positive swab (was positive prior to admission). Curb65-2	no	n/a		N	n/a	n/a	no (not organised, asymptomatic, no pneumonia)
47	white british	73	M	discharge (died 8/52 after)	palliative pulmonry fibrosis (died in community)	17days	CXR: worsening periph airspace shadowing (progressive mod-sev Covid19). COVID swab neg on this admission, neg in April-but radiological dx of covid. Severe Covid. Curb65-2	yes (6/52 f/u was booked from previous admission 4/52 prior to this admission, CXR done on further admission- at 4/52 after admission in may): improved slightly but persist airspace shadowing b/l lower lobes. CTHR chest: progressive pulm fibrosis	4 (was booked at 6/52 from prev admission in April)	Y	N	yes	dx of rapidly progressive ILD on HRCT on recent admission-poor prognosis, no reversibility on steroids and started palliative oxygen at home, BG COPD. Not known to resp before but had interstitial changes from a year ago	n/a
49	white british	73	F	discharge	NULL	4days	CXR: consolid LLbase. Mild Covid. Curb65-1	yes (routine f/u CXR was not req, done at scheduled OP resp clinic appt): Increased shadowing RLZ	5 months		N	n/a	n/a	yes (f/u at 5 mo- admitted from clinic to hosp due to SOB, tx for LRTI)- asthma, regular clinic appt, CXR- RLZ CAP, CTPA- no PE
50	white british	85	M	discharge	NULL	2 days	CXR:clear. Mild Covid. Curb65-1	no	n/a		N	n/a	n/a	no (not organised, no pneumonia)
51	white british	63	f	discharge	N/A	4 days	CXR: Atelectasis right lung base. Inflammatory changes left mid zone. Swab positive. Required oxygen. Severe CURB65 0	Yes: resolution of inflammatory changes	4 weeks	Y	N	no	N/A	N/A
52	white british	73	f	discharge (died during another admission 2/7 later)	1a infective exacerbation of COPD 1b Covid-19 positive II- IHD	2 days	CXR: No major consolidation. Positive swab on previous admission	yes	10 days (during an admission)		N	N/A (died)	N/A	N/A (died)
53	white british	49	f	discharge	N/A	27 days	Positive covid swab. No covid symptoms. No CXR CURB65 0	no	N/A		N	N/A	N/A	no
54	white british	93	f	discharge (died 2/52 after admission)	unknown	15 days	positive covid swab. No CXR. No covid symptoms. CURB65 2	no	N/A		N	N/A	N/A	no (died)
55	white british	82	M	discharge (died 6/12 after)	subdural haematoma	14 days	CXR: no active lung dis. Moderate covid. Curb 65- 1	yes (on further admission): no consolid	14/52		N	n/a	n/a	yes (f/u following further admission 3/12 after with IECOPD/consolidation- consolid resolved)
56	white british	74	M	discharge	NULL	10 days	CXR: Enlarged heart,marked suprahilar vessels,congested hila,mild pulmonary oedema in right lower zone,indeterminate for COVID. SOB on admission,treated as CCF,?COPD.Mild/moderate COVID (SOB, on oxygen 2L). CURB65: 1 (age)	no	n/a		N	n/a	n/a	no (not organised, treated as decompensated CCF)
57	white british	87	M	discharge	NULL	16 days	CXR: Enlarged heart,congested hila,consolidation in right lower zone ?infection ?oedema, ?consolidation left lower zone. SOB on admission,treated as CCF,Hx of COPD.Mild/moderate COVID (SOB, no oxygen requirements).CURB-65: 2 (age,urea)	yes, 16/06/20 (hospital admission): bilateral pleural effusion suspected,enlarged heart. 21/08/20 (repeat CXR for resolution):enlarged heart,resolved pleural effusions,chronic interstitial changes throughout the right lung,healed right-sided rib fractures)	3 months 4 days	Y	N	n/a	n/a	no (not organised, treated as decompensated CCF and COVID)
58	Asian	49	M	ITU,ECMO,discharge	NULL	33 days (transferred back to Southport after ECMO)	CXR: Initial one on 14/04/20 (sent home to self-isolate): no major collapse/consolidation, 19/04/20 (re-admitted SOB,cough):airspace consolidation in right mid and lower zones,indeterminate for COVID.Transferred to different hospital for ECMO after, re-admitted to ITU in Southport on 18/05/20.	yes, 22/04/20: increasing peripheral airspace shadowing. 24/04/20: no significant interval change in left lung,slight improvement in the consolidation in right lung. 25/04/20:no interval changes. 20/05/20:tracheostomy in carina. 26/05/20: no active lung disease. 03/09/20 (repeat CXR for resolution): appearances improved,no collapse or consolidation,minimal shadowing in left costophrenic angle,no …	Last one 4 months 16 days since re-admission CXR	Y	N	Followed-up by Gastro due to cholestatic jaundice, first review on 20/07/20	reduced steroid,started on cholestyramine,zopiclone,continue clexane	n/a
59	white british	55	F	discharge	NULL	5 days	CXR: Rotated, groundglass and patchy opacification in the left lower and mid zones ?infection. Severe COVID (pyrexia,confusion/drowsiness,Sats:79 on air in care home).CURB-65:3 (confusion,urea,diastolic BP).	yes 28/07/20 (repeat for resolution): enlarged heart,peribronchial thickening in right lower zone,no collapse or consolidation. 31/10/20 (admission): rotated,no focal airspace consolidation. 05/11/20 (admission):no consolidation/collapse.20/11/20 (admission):enlarged heart,features of heart failure,no major collapse/consolidation/effusion. 02/12/20 (admission,for resolution): not reported.	10 weeks, Last one 6 months 15 days since initial one	Y	N	no	n/a	CXR reviewed by consultant 20/08/20
60	white british	76	F	death after discharge (23/08/20, ?aintree)	unknown (?aintree)	13 days	CXR: Clear. Mild COVID (cough,pyrexia,headache,loss of smell/taste,no oxygen requirements,fatigue,dyspnoea).CURB-65: 1.	yes 27/05/20: no active lung disease. CTPA 28/05/20: multiple scattered foci of ground glass and some more dense air space shadowing in the periphery of both lungs in keeping with covid-19 infection,no pleural effusion, mild bronchiectasis in both lower lobes. 03/06/20 (admission): patchy perihilar opacities bilaterally. 25/07/20 (aintree): persistent patchy perihilar airspace opacities bilateral…	Last one 3 months 2 days		N	n/a	n/a	no (not organised,mild symptoms)
61	White Irish	84	F	death after discharge 4/52 after (14/06/20)	unknown	2 days	CXR(19/5/20): Extensive multiple nodules of various sizes in both lungs and interstitial thickening indicating metastasis. Mild COVID (SOB,cough,unwell).Negative COVID swab.CURB-65:1 (age)	yes 24/05/20: Multiple nodular densities persist throughout both lungs,no significant change from the examination of 19 May 2020.CTCA 27/05/20: Extensive mediastinal, bilateral hilar and subcarinal lymphadenopathy,large number of bilateral pulmonary metastases,small bilateral pleural effusions.	CTCA 9 days	Y (died after discharge)	Y (deceased)	n/a	n/a	no (deceased after d/c)
62	white british	96	F	discharged	NULL	14 days	CXR: Enlarged heart,extensive pleural plaque formation and calcification,acute right sided pleural effusion,no major collapse or consolidation.Admitted with epistaxis,AF.Moderate COVID (cough,dyspnoea,lethargy,pyrexia).CURB-65:2	yes 14/06/20: extensive calcified pleural plaques bilaterally,small pleural effusion.	24 days	Y	N	n/a	n/a	no (not organised)
63	white british	63	M	death after discharge	unknown	7 days	CXR: Bilateral pleural effusion,increased right sided pleural effusion.Admitted with SOB due to bilateral pleural effusions (Pancreatic Ca,lung mets).Asymptomatic COVID.CURB-65: 0.	yes 24/05/20 (prior to discharge): right sided pneumothorax. (previous drainage)	5 days		N	n/a	n/a	no (not organised,asymptomatic COVID)
64	white british	58	M	discharged	NULL	8 days	CXR: Patchy airspace consolidation in the right upper mid and lower zones with ?cavitations,further patchy shadows in left lower zone.Admitted with SOB and productive cough.Pneumococcal CAP/Moderate Covid.CURB-65: 0.	yes 30/07/20 (repeat for resolution):Subtle opacities in right upper and left lower zones,resolving pneumonia,atelectatic right mid zone. 06/10/20 (repeat for resolution): changes of COPD.	2 months 10 days, 4 months 16 days	Y	N	n/a	n/a	no (not seen as outpatient)
65	white british	88	M	death as inpatient	Ia CAP Ib COVID-19 infection II Lung cancer	17 days	CXR: Airspace shadowing in the left mid and lower zone with likely pleural effusion,increased shadowing in left apex. Admitted with SOB,productive cough (lung cancer).CURB-65:3 on admission.Severe COVID (RR>30) during admission,first swab negative,positive on 29/05/20.	yes CT TA 26/05/20: increase in size of the primary left upper lobe lung lesion,increased left sided pleural effusion,secondary collapse/consolidation left lower lobe.CXR 29/05/20:pleural effusion left lung.	CT TA 6 days,CXR 9 days		N	n/a	n/a	n/a
66	white british	62	M	death after discharge (6/12 after)	unknown	6 days	No CXR this admission,CT TAP: Bilateral lower lobe atelectasis,some non-specific groundglass changes in the left upper lobe. Admitted with septic shock secondary to intra-abdominal abscess.Asymptomatic COVID (positive swab on previous admission 11/05/20).CURB-65: 2 (urea,low BP)	yes 02/07/20 (hospital admission): left basal atalectasis	1 month 11 days		N	n/a	n/a	n/a
67	white british	70	M	discharge	NULL	37 days	CXR: clear. COVID positive swab 2/52 before admission.Mild COVID (pyrexia,confusion,cough,no O2 requirements).CURB-65:3.	no	n/a		N	n/a	n/a	no (not organised,mild symptoms)
68	white british	91	F	death as inpatient	Ia COVID-19 II Lymphoma,breast cancer	17 days	CXR: enlarged heart,chronic peribronchial thickening,no major collapse or consolidation,no pleural effusion.Moderate COVID (SOB,cough,oxygen requirements).Treated for CCF.Initial swab neg,repeat positive.	yes 03/06/20 (same admission):increased airspace shadowing in theperiphery of the left upper lobe. 05/06/20: extensive airspace shadowing in the lungs sparing the right lung base,cardiomegaly.	13 days, 15 days		N	n/a (died)	n/a	n/a (died)
69	white british	79	M	discharge	NULL	16 days	CXR: Chronic mixed background changes of emphysema and peribronchial thickening,additional peripheral airspace shadowing in both lower zones consistent with Covid.Moderate/severe COVID (SOB,pyrexia,cough,15L O2).CURB-65:3 (urea,low BP,age). CXR 29/05/20 (same admission- 8 days later):Patchy shadowing in the mid and lower zones peripherally.	no	n/a		N	Seen by Cardiology as outpatient after 1 month 22 days	change in medication for chest pain and AF	no (no repeat CXR post discharge)
70	white british	76	M	ITU,death as inpatient	Ia HAP Ib COVID-19 disease II T2DM,IHD	2 days	CXR: Probably enlarged heart,patchy airspace in the periphery of both lungs suggesting Covid 19 infection. Severe COVID (dyspnoea,fatigue,pyrexia,myalgia,partial sentences,15L O2,T1RF).CURB-65:3 (urea,low BP,age)	no (died)	n/a		N	n/a (died)	n/a	n/a
71	unknown	76	F	discharge	NULL	12 days	CXR: No focal airspace consolidation. Failed discharge,social admission with drug-induced Parkinsons,positive COVID swab 2 days prior. Asymptomatic COVID. CURB-65:1 (age)	no	n/a		N	n/a	n/a	n/a
72	white british	90	F	death as inpatient	Ia Advanced Alzheimer's disease II E.coli UTI,COVID-19,advanced frailty	28 days	CXR: No active lung disease. Admitted with pubic rami fracture after fall,advanced frailty,treated for UTI. Covid swab positive 6 days before death, done after both CXRs,already for fast-track d/c.	yes 03/06/20 (same admission):no focal airspace consolidation.	9 days		N	n/a	n/a	n/a
73	white british	81	M	death after discharge (02/07/2020)	Malignant tumour of colon	12 days	CXR: clear. Admitted with SOB,weight loss,hyperglycemia.Asymptomatic incidental COVID swab positive prior to discharge, on admission negative.	no	n/a		N	n/a	n/a	n/a
74	white british	77	F	death after discharge (13/09/20)	unknown	2 days	CXR:large left pleural effusion.Admitted with SOB,pyrexia,O2 requirements,gram -ve bacilli on BC.Negative COVID swab,but suspected severe.CURB-65:4(age,low BP,RR,urea)	yes 16/06/20 (hospital admission):Known left pleural effusion, not significantly changed,right lung fields are clear. 19/06/20 (hospital admission):large left effusion.	22 days,86 days		N	Reviewed after 1 month 27 days on Dialysis Unit by Nephrology consultant.	r/v of drug rash,for repeat bloods,for surgical r/v for fistula	n/a
75	white british	70	F	ITU,death as inpatient	Ia Respiratory failure Ib COVID pneumonia II Hypertension,diabetes,heart failure	29 days	CXR on admission:clear.CTTAP after positive swab:moderate right and a small left pleural effusion and underlying atelectasis,extensive patchy and confluent areas of consolidation, groundglass opacities with interspersed interstitial septal thickening noted in the lungs bilaterally, more prominent in bilateral upper lobes.,few prominent mediastinal lymph nodes noted, likely reactive.CXR after posi…	yes 23/06/20 (same admission): increased bilateral peripheral and perihilar airspace shadowing	4 days		N	n/a (died)	n/a	n/a
76	white british	81	F	death as inpatient	Ia COVID-19 II HTN,IHD,asthma,CCF,AF	6 days	CXR: Suboptimal inspiratory effort, patchy airspace opacities noted in bilateral lower and right mid zones, without significant interval change, suspicion of a small left pleural effusion, appearing new since the prior examination.Admitted with hypoxia,pyrexia,unwell after recent discharge (COVID +ve on prior admission same month).Severe COVID.CURB-65:3 (age,low BP,urea).	yes 01/07/20 (same admission): Extensive airspace opacification noted in the lungs bilaterally, worse since the prior examination dated 30 May, 2020,small unchanged left pleural effusion,cardiac size is increased.,pulmonary oedema,underlying superimposed infection cannot be entirely excluded.	3 days	Y (died as inpatient)	Y (deceased)	n/a (died)	n/a	n/a
77	white british	85	F	discharge/palliated (died 1/52 after d/c)	COVID19, ischemic stroke-palliative	27 days	CXR: coarse bronchovascular markings b/l. indeterminate for covid.mild covid	no (died, palliative)	n/a		N	n/a	n/a	n/a (palliative)
78	white british	87	F	discharge	NULL	16 days	CXR: patchy b/l opacities more right upper and midzones. Severe covid	no	n/a		N	no (not organised)	n/a	n/a
79	white british	83	M	death after fast-track discharge (22/07/20)	Coronavirus disease 19 caused by severe acute respiratory syndrome coronavirus 2	25 days	CXR: Rotated radiograph,left mid and lower zone consolidation with small left pleural effusion,atelectasis/consolidation in the right paracardiac region.Moderate/severe COVID.CURB-65:3 (age,urea,RR).	yes (same admission): last one 09/07/20: widespread consolidation in left lung. CT Chest 30/06: multifocal groundglass opacities seen in the right and left upper lobe and right middle lobe,further areas of atelectasis in the sclerosis in the left lower lobe with moderate effusion,right-sided lower lobe atelectasis.	18 days		N	n/a (died)	n/a	n/a (palliative,died)
80	unknown	89	M	death as inpatient (on ICP)	Ia Pneumonia Ib COVID 19 II Dementia, diabetes mellitus	15 days	CXR:AP erect portable examination.,the heart is not enlarged,lungs relative elevation of the right hemidiaphragm with underlying loops of gas-filled bowel,no major collapse or consolidation,some airspace shadowing but no specific features of Covid19 infection. Moderate COVID. CURB-65:2 (age,confusion)	yes (same admission): 09/06/20 AP semierect exposure, diffuse patchy airspace shadowing noted in the left lower lobe,patchy shadowing also noted in the right lower lobe.,elevated right hemidiaphragm ,probable COVID-19.	9 days		N	n/a (died)	n/a	n/a (died)
81	white british	87	F	discharge	NULL	25 days	No CXR this admission. Admitted with right NOF #,right hemiarthroplasty 04/06,treated for UTI.Incidental COVID positive swab.Mild COVID.CURB-65: 3 (confusion,age,urea)	yes (next admission) 07/07/20: No active disease.	n/a		N	n/a	n/a	no (not organised)
82	white british	75	F	Death after discharge (fast-track)- died 9/52 after d/c	Unkown (community but most likely COVID as fast-track home)	33 days	CXR: 3 CXR on admission 12 days and 18 days post admission: Increased peribronchial markings in the right upper lobe suggesting infection. Severe COVID pneumonia. CURB 65-1	Yes (same admission)	12 and 18 days		N (deceased)	n/a (died)	n/a	n/a (died)
83	white british	76	F	death (inpatient)	Ia liver ca, II breast ca, hyponatremia, frailty, bipolar disorder	12 days	CXR: no consolid, small Lt sided pl eff. Mild Covid. Curb65- 3	n/a (died)	n/a		N	n/a	n/a	n/a (deceased)
84	white british	95	M	discharge (5/12 after d/c)	palliative-pancytopenia, likely haematological malignancy	4 days	CXR: no consolid. Asymptomatic.	yes (on further admission)	14/52		N	n/a	n/a	not organised (asymptomatic)
85	white british	84	M	Discharge	NULL	17 days	CXR: The heart is enlarged. No active lung disease. No free diaphragmatic gas. Swabbed positive, no sx of pneumonia.	No	n/a		N	n/a	n/a	n/a (no sx of pneumonia, not organised)
86	white british	82	F	Discharge	NULL	9 days	CXR: The heart appears enlarged. There is some pulmonary plethora suggesting herat failure. NO major collapse or consolidation. Mild COVID pneumonia. CURB 65-1	No	n/a		N	n/a	n/a	n/a
87	white british	74	F	Death inpatient (ICP)	1a COVID 19 II Dementia	15 days	CXR: There is reduced airspace in the left lower zone. There is increased interstitial and faint airspace shadowing throughout the right lung. Severe COVID pneumonia. CURB 65-2	No, pt died	n/a		N (deceased)	n/a	n/a	n/a (died)
88	white british	85	M	Death inpatient	1a COVID 19 II COPD	11 days	CXR: Patchy opacification projecting over right upper and middle zone, suspicious for infectious changes. Trace of right pleural effusion present as well. Left lung fields are clear. Normal appearance of mediastinum. COVID cannot be ruled out. 2nd CXR 7 days later: Patchy bilateral mid and lower zone airspace opacities, worsened since the piror examination dated 15 June. No pleural effusion. Seve…	no, done as I/P 7 days later	n/a (died)		N (deceased)	n/a	n/a	n/a (died)
89	white british	61	F	Discharge	NULL	6 days	CXR: Shadowing visible in both peripheral lower zones. This could be infectious. Upper lung zones are clear. Normal appearance of mediastinum and cardiac silhouette. Severe covid pneumonia (Fever, SOB, dry cough, 4L of O2 to maintain stats) CURB 65-0.	Yes, in August, nil acute	9 weeks	Y	N	n/a	n/a	CXR Seen by Resp. Physician. - normal CXR, no f/u needed
90	white british	101	F	Death after discharge	Unkown (community)	31 days	CXR: No CXR on admisison, admitted under ortho for fall and L Hip #. No sx of pneumonia but swabbed positive for COVID 19.	No	n/a		N (deceased)	n/a	n/a	n/a (not organised due to no sx and pt died)
91	white british	85	M	Death (another admission)	Ia Sepsis Ib community-acquired pneumonia	19 days	No CXR done on admission. Admitted due to CVA. Swabbed positive for COVID (no sx of pneumonia)	Yes (next admission 01/11/20): Interstitial congestive changes, Pt died before report by radiology	5 months		N	n/a	n/a	Not organised but had another admission due to CAP and had xray, died on admission)
92	white british	82	F	Discharge	NULL	1 day	CXR: There is a little patchy peripheral airspace shadowing in both lungs. Appearances are suspicious of COVID 19 infection. Mild covid pneumonia. CURB 65-1 (age)	No	n/a		N	n/a	n/a	n/a (not organised)
93	white british	84	F	Death after discharge	Unknown (community)	40 days	CXR: No CXR on admission, admitted with episodes of seizurse and delirium. Swabbed + for COVID 19 then negative. Was treated for UTI. No sx of pneumonia.	No	N/a		N (deceased)	n/a	n/a	n/a (no sx/died)
94	white british	83	M	Death 1/52 after discharge	Fast track home from admission - Diagnosis from Queenscourt letter: Coronavirus disease 19 caused by severe acute respiratory syndrome coronovirus 2	24 days	CXR: Left mid and lower zone consolidation with small left pleural effusion. Atelectasis/consolidation in the right paracardiac region.	No, inpatient repeated twice + CT Chest, at 4 days and 2 weeks	no (died)		N (deceased)	n/a	n/a	n/a (died)
95	white british	95	F	Discharge	NULL	5 days	CXR: Emphysematous lungs with widespread fibrosis. No major collapse or consolidation. A 4cm developed a soft tissue dnesit is projected above the right hilum ? Paratracheal mass lesion. Appearances are suspicious of malignancy rather than COVID 19 infection. CT recommeneded. Mild pneumonia CURB 65-1.	No, patient has lung ca. not for tx	n/a		N	n/a	n/a	n/a
96	white british	89	M	Death (on next admission 10 rows down)	Ia A Hospital acquire pneumonia Ib COVID-19 II Atrial fibrillation	8 days	CXR: The lungs are clear with no active lesion, no consolidation and no major collapse. Mild-to-moderate cardiomegaly. No pleural effusion. Admitted with wrist pain. Swabbed + for COVID, no sx of pneumonia.	Yes, another admission	2 weeks and 4 weeks		N	n/a	n/a	n/a (died on next admission)
97	white british	69	F	Death after discharge	Unknown (community)	7 days	CXR: No active lung lesion. Admitted with reduced GCS (9/15) pyrexial and SOB. Severe COVID pneumonia. CURB 65-4.	Yes, another admission	2 weeks		N	n/a	n/a	n/a (died)
98	white british	56	M	Discharge (then readmitted 6 rows down)	NULL	3 days	CXR: There is some pulmonary plethora suggesting heart failure. No major collapes or consolidation noted. No features of COVID-19. Patient swabbed + and was pyrexial. Moderate COVID pneumonia. RPT chest xray on discharge: There has been increase in patchy densities in the middle and lower zones bilaterally suggesting progression of disease. CURB 65-1	Yes	1 week (readmission) and 3 months		N	n/a	n/a	n/a
99	white british	38	M	HDU/Discharge	NULL	14 days	CXR: No focal airpsace consolidation in the lung. RPT CXR 4 days later: Right paracardiac opacity, likely representing pnuemonic consolidation. New airspace shadowing in the left lower zone. Patient admitted with seizures - admitted to ITU for status epilepticus and intubated, ITU stepdown and developped COVID pneumonia on the wards + likely aspiration pneumonia, put on CPAP. Severe covid pneumon…	Yes	3 months	Y	N	Yes (critical care follow up phone call)	Patient had improved and was stable form a respiratory standpoint	No but had multiple admission since due to seizures and had CXR's
100	white british	89	F	Discharge	NULL	8 days	CXR: No focal airspace consolidation. Single lead cardiac pacemaker in siut in the right chest wall. Admitted due to fall and fracture, no sx of pneumonia. Swabbed + for covid.	Yes	4 months later		N	n/a	n/a	n/a
101	white british	90	F	Death after discharge	Unkown (community ICP- palliative care discussed 11 days prior to death about future planning due to frailty and difficulties swallowing - agreed no intervention wanted)	15 days	CXR: No focal airspace consolidation. Admitted with sepsis - LRTI and 2 days of low BMs + AKI 2. Severe Covid pneumonia. Put on ICP and sent home. CURB 65-4	No, patient put on ICP and sent home where she passed away.	n/a		N	N/a	n/a	n/a (died)
102	white british	41	M	HDU/Discharge	NULL	69 days	CXR: On admission no active lung disease. Admitted to HDU and had to be intubated 3 days later due to rapid deterioration: Increased airpsace shadowing in the right lung and reduced shadowing in the left compared ot the previous imaging. Severe COVID pneumonia CURB 65-4	Yes, multiple during admission. Latest: 15/08/2020: Air space consolidation in the lower lung zones.	2 months		N	Yes (critical care follow up phone call)	Patient had no respiratory sx but has been struggling with mental health	No (no sx, not organised)
103	white british	56	M	HDU/Discharge	NULL	14 days	CXR: Extensive confluent airspace opacities noted in the mid and lower zones bilaterally, worsened since the prior examination dated 29 June, 2020. Discharged 2 days prior to admission (known covid-19) Sx worsened at home. Severe Covid pneumonia. Admitted to HDU for CPAP. CURB 65-1.	Yes	3 months	Y	N	No (In notes to f/u but never occured)	n/a	CXR 3 months later: Lungs are clear
104	white british	60	M	HDU/Discharge	NULL	8 days	CXR: Extensive infiltrates in the mid and lower zones bilaterally. Further infiltrates in the right upper zone. Probable COVID-19. Severe COVID pneumonia. CURB 65-2 (age, resp. rate). CXR rpt at 8 days: Yes: bilateral peripheral consolidation which has progressed since the last examination. (Patient discharged due to improvement of sx)	no	n/a	Y (did not attend)	Y	Admitted to HDU on CPAP for severe pneumonia, did not have assessment	Widespread bilateral peripheral consolidation which has progressed since the last examination. (Patient discharged due to improvement of sx)	CXR scheduled 3 months post discharge, never done.
105	white british	72	M	HDU/Discharge	NULL	14 days	CXR: Lungs clear, admitted with feeling generally unwell and unexplained weight loss. Swab for COVID +, no pneumonia sx	Yes	1 month + 4 months		N	Admitted to HDU due to deterioration post op (palliative right hemicolectomy + ileostomy + hernia repair for locally advanced neoplasm), ?HAP rpt CXR.	No focal airspace consolidation	rpt CXR 4 months: No active lung disease
106	white british	89	M	Death (inpatient)	Ia A Hospital acquire pneumonia Ib COVID-19 II Atrial fibrillation	23 days	CXR: There is increasing bilateral peripheral airspace shadowing suggestive of covid 19 infection. Background pleural plaque formation and calcification noted. Probable COVID-19. Moderate COVID Pneumonia. CURB 65-1 (Age)	No, patient died inpatient	n/a		N (deceased)	n/a	n/a	n/a (died)
107	white british	82	F	Death (inpatient-ICP)	unknown, admitted with femur fracture + COVID swab positive on admission	1 day	CXR: No active lung disease. On admission EWS: 0. Next day EWS 7: SBP 92, 5L O2. Admitted due to fall with femur fracture. CURB 65-2 (age, confusion)	No	n/a		N	n/a	n/a	n/a (died)
108	white british	66	M	Death (inpatient-ICP)	Ia COVID pneumonia. II AF, HF, Pulmonary fibrosis, COPD	5 days	CXR: Extensive airspace consolidation in both lungs relatively sparing the lung bases. Severe COVID pneumonia, CURB 65-3. (confusion, 15L O2, dyspnoea)	Yes	3 days later		N	n/a	n/a	n/a (died)
109	white british	60	M	Discharge	NULL	6 days	CXR: Patchy airspace opacity is noted in the left mid and lower zones, likely representing infection. No pleural effusion. Mild Covid (fever, dry cough, dyspnoea, anosmia) CURB 65-0	No	n/a		N	n/a	n/a	no (not organise, mild symptoms)
110	white british	87	M	Discharge	NULL	7 days	CXR: Compared with the prior study dated 5 September, 2019. Allowing for the differences in the radiographic exposures, there does not appear to be significant change in the left-sided pleural thickening/effusion. Right lung is grossly unremarkable. Known Lung cancer. Admitted due to neck of femur fracture (post fall). Was considered Severe COVID on clerking but PTWR consultant believed Mild Covi…	No	n/a		N	n/a	n/a	no (not organised, no symptoms, no pneumonia)
111	white british	52	M	Discharge	NULL	5 days	CXR: Apparent cardiomegaly. No evidence of active lung disease, focal airspace consolidation or mass lesion. No pleural effusion. Admitted with DKA+dry cough.Mild Covid CURB 65-0	No	n/a		N	n/a	n/a	no (not organised, mild symptoms, no pneumonia)
112	white british	95	F	Discharge	NULL	18 days	CXR: Some increased shadowing in the right lung base with fuzzy right diaphragmatic outline likely inflammatory. Cardiomegaly. Severe Covid, 4L O2. CURB 65-2 (age+confusion)	No	n/a		N	n/a	n/a	no (not organised)
113	unknwon	38	M	Discharge	NULL	85 days	No CXR done. Swabbed positive and treated conservatively. Under spinal cord unit. Mild Covid CURB 65-0	No	n/a		N	n/a	n/a	no (not organised, no symptoms, no pneumonia)
114	white british	65	M	Discharge	NULL	8 days	CXR: Bilateral peripheral lower zone airsapce shadowing noted, right worse than left. Appearance in keeping with Covid 19 infection. Severe Covid, 2L O2. CURB 65-1 (age)	No	n/a		N	n/a	n/a	no (not organised)
115	unknown	55	M	Discharge	NULL	124 days	CXR: No active lung disease, focal airspace consolidation or mass,no pleural effusion.	No	n/a	Spinal team	N	n/a	n/a	no (not organised)
116	white british	63	M	Discharge	NULL	195 days	CXR: No active lung lesion.	No	n/a	Spinal team	N	n/a	n/a	no (not organised)
117	white british	67	F	Discharge	NULL	112 days	No CXR done.	No	n/a	Spinal team	N	n/a	n/a	no (not organised)
118	white british	78	F	Discharge	NULL	64 days	CXR: clear	Yes, different admission 23/10/20: Cardiac outline is normal allowing for the AP projection,lungs are clear.	n/a	Cardiology	N	n/a	n/a	no (not organised)
119	unknown	29	M	Discharge	NULL	96 days	No CXR done.	No	n/a	Orthopaedics,Spinal team	N	n/a	n/a	no (not organised)
120	white british	86	M	Death (inpatient)	IA Ischaemic CVA, IB AF,II Hypertension,COVID-19	54 days	severe covid. CXR: widespread airspace consolid and rt sided pl eff	No (died IP)	n/a	N (died)	N (deceased)	n/a	n/a	n/a (died)
121	white british	44	M	Death after discharge, <1 month	unknown	73 days	CXR: No active lung lesion is seen.	yes,during admission 03/11/20: No focal consolidation.	not needed, clear CXR	no	N	n/a (died)	n/a	no (died)
122	white british	63	F	Death (inpatient)	IA Non-traumatic epileptic brain injury IB Status epilepticus IC Epilepsy II COPD,Covid-19	75 days	covid positive 30 sept. CXR:Persistent fluid in the left oblique fissure since a month prior positive swab,no focal consolidation or major collapse. Mild-moderate COVID-19.	no (died)	11 days (during admission)	n/a (died as inpatient)	N (deceased)	n/a (died)	n/a	no (died as inpatient)
123	white british	95	F	Death (inpatient)	IA Ischaemic cerebro-vascular accident II CML,HTN,COVID-19	50 days	CXR: No focal airspace consolidation or significant pleural effusion identified.	No (died as inpatient)	n/a	n/a (died as inpatient)	N (deceased)	n/a (died)	n/a	no (died as inpatient)
124	white british	91	M	Discharge	NULL	7 days	CXR: No focal airspace consolidation or large collapse,no pleural effusion.	No	n/a	GP	N	n/a	n/a	no (not organised)
125	white british	85	F	Discharge	NULL	72 days	CXR 09/09/20: The heart is enlarged,there is widespread peribronchial thickening but no collapse or consolidation,NG tube in situ. Mild Covid-19.	No	n/a	GP,urology	N	n/a	n/a	no (not organised)
126	white british	91	F	Discharge	NULL	73 days	CXR 01/10/20: No active lung lesion,no pneumothorax,no pleural effusion.	No	n/a	n/a	N	n/a	n/a	no (not organised)
127	white british	60	M	Discharge	NULL	57 days	CXR 02/10/20: No focal airspace consolidation,long-standing elevation of the left hemidiaphragm.	No	n/a	n/a	N	n/a	n/a	no (not organised)
128	white british	88	F	Death (inpatient)	IA Urosepsis II Epilepsy,AF,HTN,COVID-19	36 days	CXR 25/09/20: Interstitial pulmonary congestion,cardiomegaly, Increased shadowing in the lower zone of the right lung with probable effusion,airspace consolidation in the left mid and lower zones. Moderate COVID-19.	no (died IP)	n/a	N (died IP)	N (deceased)	n/a	n/a	no (not organised)
129	white british	22	M	Discharge	NULL	72 days	covid pos 7/10. CXR 07/10/20: Some part of the right lung not included in the radiograph,however, demonstrated lungs are clear,NG tube in situ.	yes,different admission 02/01/21: the heart is not enlarged,the lungs are clear,vagal stimulator in situ.	not needed as clear initial CXR//2 months 27 days	n/a	N	n/a	n/a	no (not organised)
130	white british	58	M	ITU, then d/c	alive	105	severe covid. patchy BL shadowing- pulm oedema.more confluent shadowing LLB - infective	CXR 8 weeks (same admission): resolved. CT chest same adm (swallowing probl post ITU): multifocal lung nodule RLL (?metastatic ?inflammatory), with focal atelectasis RLL basal segment. Further rpt CT chest booked for f/u nodulepatient cancelled	8 weeks	N, cleared during adm	Y f/u CT requested , pt DNA	not organised	n/a	rved during admission, pt dna f/u
131	white british	89	M	discharged	alive	32	asx swab during admission. no focal consolidation	5 weeks: no consolid	n/a	n/a	N	n/a	n/a	n/a
132	white british	70	M	discharged	alive	38	no CXR. Asx, swab during admission	n/a	n/a	n/a	N	n/a	N/A	N/A
133	white british	83	f	died IP		30	severe covid right sided pl effusion. Sadowing left perihilar and lower zone. Atelectatic scaring in the left lower zone and thickened transverse fissure. Positive swab 1 Oct	died IP	n/a (died)	n/a (died)	N	n/a (died as IP)	n/a	died as IP
134	unkown	66	M	discharged as palliative/ fasttrack	alive	89	severe covid. Air space shadowing in the right upper and mid zones.Inflammatory shadowing in the left mid zone. Covid positive 12/10	day 17: interval improvement in the airspace shadowing in the right lung. CT chest (1 month) for monitoring lymphadenopathy found on admission: no Covid changes. PET scan: new dx of lung ca	CXR 3/52. CT chest: 4/52	n/a (palliative)	N	rved during admission	discharged 8 weeks after positive swab. respiratory symptoms resolved. Discharge letter mentioned no further resp input needed as palliative	rved during admission, d/c palliative
135	white british	75	F	died IP		17	severe covid. Patchy opacity is seen within the left mid zone and the right upper zone	died IP	n/a	N (died)	N	died IP	died IP	n/a
136	white british	93	M	died 3/7 post d/c, was well on d/c		11	Moderate covid. Airspace opacity seen within the left upper and mid zone.	died OP 3/7 post d/c	n/a (died)	N (died OP)	N	n/a	n/a	died 3/7 after d/c
137	white british	77	M	died IP		23	severe covid. patchy opacities in lungs b/l ?infectious aetiology/ pulm oedema.tx for HF and covid	died IP	n/a	N (died)	N	n/a (died as IP)	n/a	n/a
138	white british	87	F	died IP		26	CXR: cardiomegaly, b/l pl eff, no major collapse/consolid. Tx for HF, renal failure, got covid during admission.	died IP, no covid pneum changes	n/a	N	N	n/a	n/a	n/a
139	white british	85	F	discharged	alive	86	incidental swab. Moderate covid. confluent airpace opacity Rt hemithorax	CXR (9weeks, same adm): clear	9 weeks	N (cleared during adm)	N	N/a	n/a	no. no resp sx prior to d/c. last CXR clear
140	white british	57	m	discharged	alive	54	positive 5th oct. no consolid	n/a (clear initial CXR)	n/a	N	N	n/a	n/a	n/a
141	white british	91	F	died IP		14	no consolid	n/a	n/a	n/a	n/a	n/a	n/a	n/a
142	white british	87	M	died IP		28	moderate covid. focal patchy opacity Lt mid zone, prominent bronchovascular margins and subtle infiltrates on the right. Suspected Lung malignancy. CT chest: new lung lesion, LUL and left perihilar cavitary lesions- incidental finding of lung ca, for best supportive care	no (died IP)	n/a	N (died IP)	n/a	n/a	n/a	n/a
143	white british	94	F	discharged	alive	84	no consolidation	no f/u needed	n/a	N	N	n/a	n/a	n/a
144	white british	89	M	died IP		42	moderate covid pneum. patchy airspace consolid in the rt upper zone peripherally. Minor atelectasis in the Lt lower zone and incr shadow. 4 weeks (during adm): worsening pulm plethora. Lt sided pl eff reduced. Developing airspace abnormality in the basal segm of rt upper lobe	died IP	n/a (died)	N (died IP)	N	n/a	n/a	n/a (died)
145	white british	94	F	died IP		32	cxr: no active lung dis	no initial changes	n/a (no initial changes)	N	N	n/a	n/a	n/a
146	white british	73	M	ITU/CPAP- discharged	alive	14	severe covid. patchy airspace opacity LLZ periph. Illdefined inflamm shadowing Rt lung base. Probable covid-19	17 weeks (further adm): resolution	17 weeks	N	N	rved by clinical specialist PT at 6 weeks: given exerciise advise and chest clearance tecniques (face to face)	see next	rved by clinical specialist PT at 10 weeks: prescribed device to assist with airway clearance technique. CXR done on further admission at 17 weeks and clincial review for chest pain: no resp sx (face to face)
147	white british	71	M	discharged	alive	13	moderate (needed oxygen) CXR clear. CTPA 1 week postadm: no PE, patchy groundglass shadowing both lungs. Atelectasis posteriorly at both bases	2 weeks (same adm): no focal consolid. Clear	2 weeks, no changes on d/c CXR	N	N	n/a	n/a	n/a (resolved during admission)
148	white british	93	M	died IP		6	severe. CXR: mod left pl eff with underlying atelectasis/conslid. Rt small pl eff, consolid rt midlung zones	died IP	n/a (died IP)	N (died)	N	n/a (died)	n/a	n/a
149	white british	49	M	discharged	alive	17	moderate covid. 28 sept: patchy opacities b/l lower lobes. CT chest (w loss, cachectic): multifocal illdefined groundglass opacities in both lungs, in all lobes. 4cm reference groundglass opacity in the lingula. Bg emphysematous change. Linear atelectasis in lung bases. minor nodular presumed inflamm shadowing in the RLL. 13 mm Rt hilar node. no PE. heavy smoker	CT chest 14 weeks (8 jan- done for ?resolving GCO, pt could not attend at 12 weeks): GCO in both lungs resolved. Mild rt lower lobe bronchia; wall thickening. Mild RU, LU and R middle lobe bronchioectasis. Bg emphysematous change with multiple scattered apical bullae	14 weeks	Y	N	n/a	n/a	rved by resp in clinic at 4 months (face to face), DNA apt at 3/12, still smoking, no resp sx. Resolution of GGO covid changes, but emhysema, advised to stop smoking
150	white british	33	F	discharged	alive	3	moderate covid. ill defined patchy shadowing in both lower lungs distributed peripherally	not organised	n/a	N	N	n/a	n/a	no.
151	white british	88	M	discharged, died > 3/12 after d/c		41	moderate covid. positive on 4oct. CXR 3 oct: b/l lung fibrosis, no focal consolid. Has known pulm fibrosis	CXR 6/52 (further admission) : no change in b/l fibrotic changes. 12/52(further admission): chronic b/l fibrotic changes. (died 3days after last Xray)	12 weeks	N	N	n/a	n/a	no
152	white british	88	F	discharged, died 1/52 on further admission		22	severe covid. positive 5 oct. CXR 7 oct: widespread b/l pneumonitis	died 12/7 after positive test. CXR 1/52: mild interval res in widespread pneumonitis b/l	n/a (died)	N (died)	N	n/a (died	n/a	n/a
153	white british	82	F	died IP		38	moderate. patchy airspace consolid rt lung	died as IP. CTTAP 4/52 during adm: groundglass opacity in upper lobe and lower lobe bilaterally pred involv rt upper	n/a (died IP)	N (died IP)	N	n/a	n/a	n/a (died)
154	white british	83	M	died IP		23	bg chronic lung changes and bl plaque	died IP at 3/52	n/a (no initial changes)	N	N	n/a	n/a	n/a
155	white british	74	M	discharged	L	2	known b/l pl plaques, no consolid	not needed	n/a (no initial changes)	N	N	n/a	n/a	n/a
156	Pakistani or Brstish Pkistani	79	F	died IP		28	severe. focal opacities rt perihilar region and rt midzone	died IP at 3/52 at 3/52 after positive swab	n/a (died)	N (died)	N	n/a (died)	n/a	n/a
157	white british	71	F	discharged	L	27	mild covid. bg changes of COPD, known COPD. No consolid. Spiculated lesion rt midzone, had further CTTAP 2/7 after: 17 mm nodule RML	no cxr needed as no initial covid changes, had PET during admission 2 weeks after CXR, to ix for mailgnancy, very low grade uptake - discussed in Lung MDT - Repeat CT 3 months. Pt cancelled f/u appt		Y (CT DNAd)	Y	n/a	n/a	n/a (no pneumonia changes) cancelled f/u CT
158	white british	88	F	ITU- death as IP		5	severe covid. extensive airway shadowing both lungs, b/l infiltrates. No prev resp hx	died in ITU, T1RF- CPAP	n/a (died)	N (died)	N	n/a (died)	n/a	n/a
159	Indian	72	F	discharged	L	2	moderate. Rt middle lobe consolid (as per clinical inpatient notes)	CXR done at 6/52 (booked for 6/52): clear. Rpt at 9/52 after initial CXR (booked for ongoing SOB): clear	9	Y	N	rved at 6/52 in rheum clinic for psoriatic arthritis f/u (stopped metoject and adalimumab since covid pos): fatigue, SOB on exertion, worsening joint pain- known osteoarthritis, psoriatic arthritis and fibromyalgia- tx as active Rh arthritis and worsening of fibromyalgia (face to face)	rved later at 10 weeks for steroid shoulder injection, patient doing well after restarting meds for RhA (face to face)	n/a
160	white british	47	F	discharged	L	7	CXR:clear	no f/u needed	n/a (no initial changes)	N	N	n/a	n/a	n/a
161	Not stated	52	F	discharged	L	2/7, readmitted 2 d after for further 3 d	moderate. periph airspace shadowing (Lt>Rt)	6/52 (booked at 6/52 for covid pneum f/u): resolution	6	Y	N	n/a	n/a	not organised
162	white british	38	M	discharged	L	48	clear. Positive on 21 Oct	no f/u needed	n/a (no initial changes)	N	N	n/a	n/a	n/a
163	white british	91	M	died IP		19	moderate. patchy airspace consolid in rt mid/lower zones and lt midzones	died IP at 3/52 on admission. 18/7 during adm: persistent b/l miniperiph airspace shadowing. Rt pl eff	n/a (died)	N	N	n/a	n/a	n/a (died)
164	white british	73	M	ITU-death as IP	multiorgan failure, covid19	28	severe. multiple b/l periph and central patchy airspace opacities.	died in ITU. CXR 4/52 during adm: extensive airspace opacification of lungs b/l with near complete whiteout	n/a (died)	N (died)	N	n/a (died)	n/a	n/a
165	white british	82	M	discharged	L	1/7, readm 5/7 after for further 4/7	moderate. mild left pl effusion and hazy left lower zone (as per clin notes)	at 13/52 on further adm for chest pain: new airspace shadowing lt midzone, unchanged chronic lt pl eff	13	N	N	n/a	n/a	rved on further acu admission face to face at 3/12, and referred to chest pain clinic- seen at 4 mo.- sob on mild exertion- tx for angina
166	white british	68	M	discharged	L	5	moderate. faint airspace shadowing in periph of rt lung	not organised by d/c team	not organised	N	N	n/a	n/a	n/a (not organised)
167	white british	83	F	discharged, died 15/52 after d/c		41	asymptomatic covid. positive 4 oct. 22/9: signif pulm plethora? Heart failure; 8/10: no active lung dis	15/52: increased interstitial markings. Blunting of CP angles, cardiomegaly, pulm vasc congestion- HF ?some frank LLL consolid	no cvid pneum, last cxr clear during admission	N	N	n/a	n/a	n/a
168	Black Africa/ Black British African	60	M	discharged	L	28	moderate. CXR : patchy inflamm changes mid and lower zones b/l. CTTAP: no PE. Patchy inflamm changes in both lower lobes and rt middle lobe	not organised by d/c team. From care home, learning difficuties, schizophrenia, care home finds it diff to organise to attend a clinic appt	not organised	N	N	n/a	n/a	not organised
169	white british	75	F	discharged	L	5	severe. patchy shadowing mid/lower zones b/l	8/52 (further admission): no focal consolid. Bibasal atelectatic changes. CTPA (same further adm at 8/52, chest pain): no PE, atelectasis RLL and lingular segm of LUL	8	n	n	n/a (seen on further admission at 8/52, chest pain but no other resp sx)	n/a	n/a
170	white british	72	F	died IP		3	severe. confluent patchy opacities both lungs pred peripherally	died IP 3 days	died IP	N (died)	N	n/a	n/a	n/a
171	white british	76	M	ITU for CPAP- died IP		2	severe. confluent patchy opacities both lungs pred peripherally	died IP 2 days	died IP	N (died)	N	n/a	n/a	n/a
172	white british	76	M	discharged	L	3	severe. patchy airspace consolid in lower zones periph, thickened transverse fissure	at 6/52 (booked at 6/52 as was tx for both CAP and covid pneum): marked resol of the opacities esp in the left. Residual atelectatic changes	6	Y	N	n/a	n/a	letter with improvem of changes on CXR sent to patient at 7 weeks
173	white british	71	F	discharged palliative, died 2/7 after		22	mild. multiple mets (endom ca with known lung mets)- no covid changes	died 3/52 after initial CXR/ palliative	n/a	n/a	n/a	n.a	n/a	n/a
174	white british	40	F	discharged	L	57	mild. clear	no f/u needed	n/a	n/a	n/a	n/a	n/a	n/a
175	white british	82	F	died IP, ICP		23	severe. airspace consolid in Rt mid zone, interstit changes periph in both lungs. CTPA: no PE, patchy inflammation post and inf aspects of RUL, complete collpase of RML	died IP 3/52	n/a	N (died)	n/a	n/a	n/a	n/a
						DUPLICATE
176	white british	67	F	discharged	L	85	moderate. scattered airspace consolid RLB, chronic LLB atelectasis. Cov positive 15 oct, 2/52 (during admission): minor shadowing lt base likely inflammatory, rest lungs clear.	No f/u organised	2	N	N	n/a	n/a	not organised
177	white british	35	F	discharged	L	11	clear. CTPA: No PE	no f/u needed	n/a	n/a	n/a	n/a	n/a	n/a
178	white british	88	F	died IP		24	severe. patchy airspace/groundglass shadowing in mid lower zones b/l with more periph distribution	died as IP	n/a	N (died)	n/a	n/a	n/a	n/a
179	unknown	80	F	discharged, died 4/52 after d/c		27	clear	no f/u needed	n/a	n/a	n/a	n/a	n/a	n/a
180	white british	59	F	discharged	L	1	moderate. patchy opacities lt mid and lower zones	not organised by d/c team	not organised	not organised	N	n/a	n/a	rved in gastro clinic at 2 months for ongoing diarrhoea (isssue ongoing prior to covid positive)- tx as IBS. Phone clinic
181	white british	70	M	died IP		5	severe. pathcy consolid in lt mid zone laterally and rt perihilar region, CTPA: no pe	died as IP	n/a	N (died)	n/a	n/a	n/a	n/a
182	white british	88	F	died IP		31	severe. patchy consolid both lower zones. Positive swab 16 oct	died as IP- 12/7 afterpositive swab	n/a	N (died)	n/a	n/a	n/a	n/a
183	white british	51	M	discharged	L	3	moderate. nodular airspace infiltrates in Lt mid and lower zones	4/52 (done as outpatient req by GP for swelling over sternum) : clear	4	N	N	n/a	n/a	n/a (not organised)
184	white british	68	M	fasttrack/palliative discharge (new dx of bone mets, lung nodule, unknown Iary) , died 2/12 after d/c		48	mild covid- CXR pl effusion was present during admission, prior to covid positive swab. positive 31 oct. large lt pl eff- was drained with minimal reduction	progressive malign discharged as fasttrack with palliative f/u	n/a	n/a	n/a	n/a	n/a	n/a
185	Not stated	75	M	discharged	L	5	clear	no f/u needed	n/a	n/a	n/a	n/a	n/a	n/a
186	white british	73	M	ITU/CPAP_ discharge to intermid care bed for ongoing PT for mobility, with LTOT in community	L	52	severe. confluent airspace opacities within LLZ. CXR 2/52: reticular opacities in b/l lower zones, may represent interstitial fibrosis, minor consolid Lt midzone. 5/52 (same admission): incr coarse reticular markings in both mid and lower zones- predom peripheral; little airspace shadowing lt base	f/u CXR or clinic not organised	n/a	N	N	not organised	n/a	crit care follow up phone call (20 weeks, 16 weeks after d/c from intermed care facility): some breathlessness on exertion, discharged from follow up service
187	white british	76	F	Discharged	L	5	Severe covid - patchy airspace opacity rt midzone	not organised by d/c team	n/a	N	N	n/a	n/a	not organised
188	white british	68	M	Discharged	L	31	Mild covid - CXR- no consolid, signs of HF with Lt sided pl eff	CTTAP at 3/52 (iron def anemia): some multifocal GGO in upper and lower lobes b/l. no f/u organised	n/a		n/a	n/a	n/a	n/a
189	white british	34	F	Discharged	L	5	Mild covid - no admission CXR	no admission nor f/u CXR	n/a	n/a	n/a	n/a	n/a	n/a
190	white british	70	F	Discharged	L	5	Severe covid - inflammatory shadowing RLZ laterally	not organised by d/c team	n/a	N	N	n/a	n/a	no clinic f/u organised
191	white british	69	F	Discharged	L	14	Mild - clear	no f/u needed	n/a	n/a	n/a	n/a	n/a	no clinic f/u organised
192	white british	70	F	Discharged	L	23	Mild - clear	no f/u needed	n/a	n/a	n/a	n/a	n/a	no clinic f/u organised
						DUPLICATE
193	white british	45	M	Died IP	D	9	Severe covid - Groundglass changes in the left lung with possible effusion. Some nodular opacities in the right lung.	died as IP	n/a	n/a	n/a	n/a	n/a	Died IP
						DUPLICATE
194	white british	91	F	Died 7 days after d/c	D	19	Mild - clear	no f/u needed. Died 1 week after d/c	n/a	n/a	n/a	n/a	n/a	Died a few days after d/c
195	white british	75	F	Died IP	D	2	severe. patchy airspace consolid in Rt mid and lower zones periph	died as IP	n/a	N (died)	n/a	n/a	n/a	Died IP
196	Unkown	76	M	Died IP	D	10	Severe covid - airspace consolid in mid and lower zones b/l, worse on Rt. Small lamela effusion on Lt	died as IP	n/a	N (died)	n/a	n/a	n/a	Died IP
197	white british	80	M	Discharged	L	13	Mild covid - CXR: no consolid, 3 rounded opacities. CT chest (Ix nodules): background mod b/l calcified pl plaque in keeping with azbestos exposure. No suspicious focal pulm lesion. Few groundglass infiltrates in both upper lobes (Rt>Lt), likely inflammatory. Rt apical atelectasis	no f/u needed as CXR clear	n/a	n/a	n/a	n/a	n/a	n/a cxr clear
198	Not stated	59	M	Discharged	L	7	Mild covid - no focal consolidation. Generalised incr in lung markings	no f/u needed	n/a	n/a	n/a	n/a	n/a	n/a
199	Unkown	84	F	Died 4 days after d/c	D	19	Mild covid - clear	no f/u needed	n/a	n/a	n/a	n/a	n/a	Died after d/c
200	white british	57	M	Discharged	L	6	Moderate covid - b/l airspace shadowing	no f/u CXR nor clinic organised by d/c team. Sx fully resolved on admission. Letter sent to GP: to r/v postcompletion of PO abx (only 1 days left) to ensure sx resolved. No letters since, patient has midlearning disabilities	n/a	N	N	n/a	n/a	no (not organised)
201	white british	76	M	Died IP	D	95	positive swab 18 oct. Mild covid - CXR 29 oct: small amount of infective looking change at the Lt lung base, no features of covid. no major collapse	died as IP 6/52 after changes on CXR, no other CXR within these 6 weeks	n/a	N (died IP)	n/a	n/a	n/a	Died IP
202	white british	82	F	Died IP	D	14	Moderate covid - CXR 5/7 post positive swab: patchy opacities in Rt lower zone. Ill defined opacities behind the heart in the Lt lower zone	died as IP	n/a	N (died IP)	n/a	n/a	n/a	Died IP
203	white british	78	M	Discharged	L	16	Mild covid - positive swab 8/10. CXR 8/10: clear. CTPA 14/10: no PE. GGO b/l with nodular changes	CT chest at 15/52; req by d/c team at 3/12 (for GGO and nodular opacities): complete resolution	15	Y	N	N/A	N/A	Not arranged
204	white british	50	M	Died IP (Later admission)	D	7	Mild covid - clear	no f/u needed	n/a	n/a	n/a	n/a	n/a	not organised
205	white british	68	M	discharged	L	7	CXR: chronic pleural reaction in th LLB. Pl eff or consolid in LLZ. Not typical for covid. Moderate covid	no (not organised)	n/a	N	N	n/a	n/a	no (not organised)
206	white british	60	M	death as IP		27	CXR: extensive right upper lobe shadowing. Congestive changes. Severe covid	n/a (died IP)	n/a (died)	N (died IP)	N (died)	n/a (died)	n/a	n/a
207	white british	85	M	discharged		15	CXR 30/9: no active lung dis. Mild covid	not needed as clear	n/a		N	n/a	n/a	stroke rv at 11 weeks- no resp sx reported
208	white british	90	M	death as IP		34 days	Moderte covid - CXR: groundglass shadowing in RL base medially	n/a (died IP)	n/a (died)	N (died IP)	N (died)	n/a (died)	n/a	n/a
209	white british	77	M	Discharged	L	7	a/w foot ulcer. no admission CXR, no further admissions CXR	no admission CXR
210	white british	82	F	Discharged	L	13	a/w collapse, CXR clear	no f/u needed
211	asian-other	57	M	Discharge	NULL	6 days	CXR 01/10/20: There is peripheral airspace shadowing left worse than right,appearances are in keeping with Covid 19 infection. Moderate COVID-19.	yes 09/11/20 (booked 6/52 f/u for covid): Mild fibrotic changes persist in the periphery of both lungs,the earlier consolidation has resolved.	6 weeks (1 month 9 days)	Y	N	n/a	n/a	yes, pt did not attend follow-up
212	white british	92	F	Death after discharge <1 month	IA Old age II Covid-19,IHD	14 days	CXR not done	no (died)	n/a	no (discharged on ICP)	N	n/a	n/a	no (not organised)
213	white british	70	M	Death after discharge >1 month	unknown	21 days	Mild COVID-19. CXR 01/10/20: The heart is not enlarged,the patient is rotated resulting in loss of prominence of the right hilum,there is little air space shadowing in the left lung base which may be infective in nature,no specific features of Covid 19. 17/10/20:Small inflammatory shadowing in the left lung base as before.	no (not needed, no specific covid features on CXR)	n/a	no	N	n/a	n/a	no (not organised)
214	white british	41	M	Discharge	NULL	4 days	CXR 01/10/20:bibasal shadowing (from clin notes),no active lung lesion. Mild COVID-19	yes 27/11/20 (req by d/c team as f/u at 6 weeks) : No active lung disease,heart size is normal.	8/52 (58 days)	Y-repeat CXR	N	n/a	n/a	repeat CXR done , no letter
215	white british	89	M	Discharge	NULL	48 days	CXR 29/10/20: The heart is enlarged,bilateral pleural plaque formation noted,no active lung lesion is seen. Asymptomatic	no (not needed)	n/a	N	N	n/a	n/a	no (asymptomatic)
216	white british	72	M	Discharge	NULL	4 days	CXR 02/10/20: Subtle shadowing in the lower zones bilaterally with peripheral distribution,probable COVID-19. Moderate COVID-19.	no (not organised)	n/a	N	N	n/a	n/a	no (not organised)
217	white british	83	M	Death after discharge <1 month	unknown	54 days	CXR 02/10/20: No focal airspace consolidation,indeterminate for COVID-19. covid +ve 2 oct, neg swab 15/11 Moderate COVID-19.	CXR 16/11/20 same admission: Bilateral lower lobe bronchiectasis,left basal opacities,likely of infectious process. (tx as HAP)	not needed as clear initial cxr, when had covid, developed HAP thereafter	N	N	n/a	n/a	no (not organised)
218	white british	68	M	Discharge	NULL	5 days	CXR 02/10/20: No focal airspace consolidation,cardiomegaly,indeterminate for COVID-19.	no	n/a	N	N	n/a	n/a	no (not organised)
219	unknown	59	M	Discharge	NULL	3 days	CXR 05/10/20: No focal airspace consolidation, mass or pleural effusion.	no	n/a	N	N	n/a	n/a	no (not organised)
220	white british	94	F	Discharge	NULL	17 days	CXR 03/10/20: Moderately large chunk of calcified focus noted in the right lower zone, likely pleural plaques, increased since the prior study. A linear left diaphragmatic pleural plaque also noted. Again noted is a calcified nodule in the right upper zone and calcified right paratracheal lymph node. No focal airspace consolidation or pleural effusion noted.	no	n/a	N	N	n/a	n/a	no (not organised)
221	white british	55	M	ITU- Discharge	NULL	98 days	severe covid. CXR 05/10/20: patchy and confluent airspace opacities in b/l lower zones, sugg infectious aetiology. 20/10: extensive airspace opacification with near complete whiteout of the lungs b/l	yes 17/02/21 (booked): There are bilateral increased linear infiltrates in both mid and to a lesser extent lower zones. No focal collapse or consolidation.The heart appears enlarged. (significantly improved)	6/52 post d/c. 17/52 (120 days) post worst CXR	Y-repeat CXR booked at 6 weeks post d/c	N	repeat CXR done	f/u resp clinic booked at 2 months, not done yet ?delayed	crit care f/u at 2 mo post d/c - no SOB on exertion, no further input needed, sseing private physio in community for rehab
222	any other white background	77	M	Died as inpatient	IA Covid-19 disease II IHD,UC	17 days	CXR 19/10/20: Bilateral cotton-wool airspace shadowing in keeping with pulmonary oedema. Severe COVID-19.	no (died IP)	n/a	N (died)	N	n/a	n/a	no (died)
223	white british	53	M	Discharge	NULL	6 days	CXR 03/10/20: No active lung disease.Indeterminate for COVID-19.	no	n/a	N	N	n/a	n/a	no (not organised)
224	white british	50	F	Discharge	NULL	18 days	CXR 03/10/20: patchy airspace shadowing b/l in the mid and lower zones with more peripheral distribution. severe COVID-19.	yes 15/12/20(booked): The heart is not enlarged. The previous airspace shadowing has resolved. It is possible that the is some residual fibrous in the periphery of both lungs, right worse than left but no pre-Covid examinations are available for comparison. CXR 5/01: clear	74 days (10 weeks) and 94 days (13 weeks)	Y-repeat CXR booked at 8/52 and GP follow-up	N	n/a	n/a	repeat CXR done and GP follow-up. Repeat CXR seen by admitting consultant at 5 months postadmission- referral sent to resp for OP rv due to residual fibrosis (only letter that rved XRay, no patient rv). Rved by GP 4 mo after covid, ongoing sob on exertion, chest pain and palpitations, referred to cardio. cardio rved face to face at 4 mo: SOBOE, chest pain- 24 hour tape benign parox sinus tachy, a…
225	white british	90	M	Death after discharge <1 month	unknown	12 days	CXR 03/10/20: A dual lead cardiac pacemaker is in situ. The heart appears enlarged. Some features of heart failure with likely pleural effusion at the left lung base. Negative swab. Tx as CCF anf LRTI	CTTAP 13/10/20 during admission: There is no axillary or mediastinal lymphadenopathy. Mild bilateral pleural effusions. Concentric thickening of the wall of the lower half of the oesophagus. No pulmonary metastasis. No central pulmonary embolus.	n/a	N	N	n/a	n/a	no (not organised)
226	white british	75	M	Discharge	NULL	31 days	CXR 05/10/20: Mild cardiomegaly. No focal consolidation or mass lesion. No pleural effusion	no	n/a	N	N	n/a	n/a	no (not organised)
227	white british	77	M	Discharge	NULL	11 days	CXR 14/10/20: groundglass shadowing lt lung. Ill defined focal opacities in the rt upper/mid/lower zones. severe COVID-19.	yes 17/12/20 different admission: No focal airspace consolidation. Known skeletal metastasis.	65 days (10 weeks)	N	N	n/a	n/a	no (not organised)
228	white british	84	F	Death after discharge >1 month	IA Spontaneous subdural haematoma II Vascular dementia, COPD	22 days	CXR 04/10/20: No lobar consolidation or pleural effusion.Backgroundchanges of COPD. (incr retic changes bibasally) Mild COVID-19	yes 31/12/20 different admission: The heart is not enlarged. No active lung lesion. Appearance in the superior mediastinum suggestive of retrosternal goitre.	13/52 (89 days)	N	N	n/a	n/a	no (not organised)
229	white british	77	F	Discharge	NULL	24 days	CXR 04/10/20: Lungs are clear.	yes 15/02/21 different admission: No focal consolidation.	135 days	N	N	n/a	n/a	no (not organised)
230	white british	51	M	Discharge	NULL	3 days	CXR 04/10/20: Grossly rotated film. Increased opacity in the right hemithorax noted, uncertain if this is artifactual due to rotation. Moderate COVID-19	not organised	n/a	N	N	n/a	n/a	no (not organised)
231	white british	81	M	Discharge	NULL	10 days	CXR not done	no	n/a	N	N	n/a	n/a	no (not organised)
232	white british	29	F	Discharge	NULL	3 days	CXR not done	no	n/a	N	N	n/a	n/a	no (not organised)
233	white british	48	F	Discharge	NULL	9 days	severe COVID-19. CXR 05/10/20: Multiple patchy airspace opacities in the left mid and bilateral lower zones, possibly of infectious aetiology. No significant pleural effusion.Indeterminate for COVID-19. CTPA 06/10/20: No evidence of pulmonary artery thrombus in the main trunk and lower branches. Bilateral hilar lymphadenopathy. Groundglass opacity seen in the upper and lower lobes bilaterally rai…	yes 06/11/20: Heart size and mediastinal contours are within normal limits.No focal active lung lesion.There are some increased linear markings in both lungs,slightly more pronounced on the left. This is probably dueto some residual coarse fibrotic/atelectatic change following Covid pneumonia. No effusions. No pneumothorax.Small granuloma noted right mid zone. CT Chest high resolution 18/02/21 (r…	CXR: 33 days (5 weeks), CT Chest: 137 days (20 weeks)	Y	N	cxr rved by resp at 2 months (followed up due to PE, PE known prior to covid, not provoked by covid)- phone clinic: improving sx. then, CT checked by Resp cons at 4 months for ?fibrotic changes- ct no signif abnormalities, no further ix required (CT rved, letter sent)	n/a	cxr rved by resp at 2 months (followed up due to PE, PE known prior to covid, not provoked by covid)- phone clinic: improving sx. then, CT checked by Resp cons at 4 months for ?fibrotic changes- ct no signif abnormalities, no further ix required (CT rved, letter sent)
234	white british	23	M	Discharge	NULL	27 days	CXR 22/10/20: Right-sided pleural effusion with some airspace shadowing. indeterminate for COVID-19. Mild COVID-19	not organised by d/c team	n/a	N	N	no (not organised). Rved in surg clinic postappendicitis 2mo post d/c, no resp sx noted (face to face)	n/a	n/a
235	white british	78	M	ITU,Death as inpatient	IA COVID-19 disease II HTN,gout	15 days	Severe COVID-19. CXR 05/10/20: Bibasal streaky opacities, likely atelectasis. 20/10/20 same admission: Extensive airspace opacification in the lungs bilaterally.No obvious pneumothorax.	no (died IP)	16 days	N (died)	N	n/a (died)	n/a	n/a
236	white british	90	M	Death as inpatient	IA COVID-19 II COPD,CKD	11 days	CXR 06/10/20: No active lung lesion.	not needed	n/a	N (died)	N	n/a	n/a	no (died)
237	white british	77	M	Discharge	NULL	42 days	Moderate COVID-19 CXR 06/10/20: The heart appears enlarged.There is a small pleural reaction at the left lung base.?Infection, ?post-traumatic. No pneumothorax. No visible rib fracture. 21/10/20 same admission: There is airspace shadowing at the left lung base which has developed since examination of 6/10/2020. This is presumed to be infective in nature.	no (not organised)	n/a	N	N	n/a	n/a	no (not organised)
238	not stated	39	F	Discharge	NULL	6 days	CXR not done. CTTAP 07/10/20: Linear atelectasis of the left lung base. Mild COVID-19.	no (not needed)	n/a	N	N	n/a	n/a	no (not organised)
239	white british	82	M	Death as inpatient	IA COVID pneumonitis II Dementia	23 days	CXR 07/10/20: Patchy inflammatory shadowing right perihilar region and left base.Classic/Probable COVID-19.Lower lobe and peripheral predominant multiple opacities that are bilateral (>> unilateral). 15/10/20 same admission: Interval near complete resolution of bilateral lower zone and right perihilar opacities. Moderate COVID-19.	no (died IP but near complete resolution)	9 days	N (died IP)	Y (deceased)	n/a	n/a	no (died)
240	white british	85	F	Discharge	NULL	60 days	CXR 03/11/20 (COVID-19 negative): Small poorly defined inflammatory shadowing in the right upper zone and in the left lower zone.CXR not done after swabbed positive. CTTAP 06/11/20: Bilateral lower lobe atelectasis with mild pleural effusions bilaterally. Moderate COVID-19.	not needed as only lower lobe atelectasis on CT	n/a	N	N	n/a	n/a	no (not organised)
241	white british	64	F	Discharge	NULL	16 days	13/10/20: No focal consolidation. Thickening of the transverse fissure.	no (not needed)	n/a	N	N	n/a	n/a	no (not organised)
242	white british	73	F	Died after discharge <1month,fast track discharged- stroke, PE, thrmobocytopenia	unknown	46 days	CXR 17/10/20: Small right-sided pleural effusion. Some shadowing in the left lung base laterally. CTPA 30/10/20 same admission: PE, associated bilateral pleural effusions with secondary collapse/consolidation in both lower lobes. No significant foci of infective change is seen. CXR 03/11/20: Generalised increase in lung markings. No focal airspace consolidation. Severe COVID-19.	no (fastrack)	n/a (fasttrack)	N (fast track discharge)	N	n/a	n/a	no (fast track discharge)
243	white british	87	F	Discharge	NULL	36 days	CXR 08/10/20: The heart is enlarged. No other features of heart failure.The patient is rotated resulting in relative prominence ofthe right hilum. No interval change from 15 September 2019.No active lung lesion. CTTAP 12/10/20 same admission: No CT evidence of an effusion. No significant collapse or consolidation seen. Minor linear atelectatic scarring in the left base.No significant mediastinal …	not needed. CXR 13/01/21 different admission: The heart is enlarged.No acute pulmonary pathology.	not needed	Y- repeat CXR	Y (did not attend)	n/a	n/a	repeat CXR (did not attend)
244	white british	62	M	ITU,Discharge	NULL	54 days	CXR 13/10/20: b/l periph airspace shadowing. CXR 18/10/20: Large left-sided pneumothorax noted. 23/10: extensive b/l airspace opacification. Severe COVID-19.	yes 27/01/21 (booked for 6/52 post d/c, done at 11 weeks post last CXR): The heart is not enlarged.Previous air space shadowing has resolved. No new lung lesion. CTPA booked as remained SOB: no PE, persistent but subtle periph GG shadowing. No fibrosis	11 weeks	Y	N	yes (repeat CXR booked for 6/52, f/u booked for 8/52 post d/c. crit care f/u at 2 and 5 months- feeling rough Resp clinic phone at 8/52 follow-up in Feb 2021)	CXR review- full resolution, appetite and weight improved, tired, SOB, joint pains, and full lung study requested. DLCO 50%. CTPA booked as remained SOB: no PE, persistent but subtle periph GG shadowing. No fibrosis	n/a
245	white british	82	M	Death as inpatient	IA COVID-19 II CCF,frailty,HTN	13 days	Bilateral mainly peripheral airspace consolid. Severe COVID-19.	No (died as inpatient)	n/a (died IP)	N (died)	N	n/a	n/a	no (died)
246	white british	71	M	Discharge	NULL	7 days	CXR 08/10/20: Increased shadowing in the left lower lung. Moderate COVID-19.	yes 16/12/20 (booked post d/c for 6/52): The heart is enlarged.The lungs are clear.A little hazy shadowing in the left lower zone is due to overlying soft tissue and epicardial fat.No active lung lesion.	70 days (10 weeks)	Y- repeat CXR	N	n/a	n/a	repeat CXR done
247	white british	68	F	Discharge	NULL	6 days	CXR 08/10/20: The heart is probably enlarged. There are signs of heart failure. No specific features of Covid 19 infection are seen. Indeterminate for COVID-19. Severe disease (during admission required O2, tx as HF)	not needed	n/a	N	N	n/a	n/a	no (not organised)
248	white british	59	F	Discharge	NULL	6 days	CXR 08/10/20: There are bilateral peripheral in the lower zone areas of consolidation. Appearances are Covid 19 infection. Probable COVID-19. Severe disease (Requiring O2)	not organised	n/a	N	N	n/a	n/a	no (not organised)
249	white british	92	F	Discharge	NULL	18 days	CXR 08/10/20: The heart is enlarged. There are features of heart failure. No major collapse or consolidation. Mild disease	not needed	n/a	N	N	n/a	n/a	no (not organised)
250	white british	76	F	ITU, Discharge	NULL	14 days	CXR 08/10/20: The heart appears enlarged.There is some peripheral air space shadowing in the left lower zone suggesting infection.? Covid. No pleural effusion. Probable COVID-19. 14/10/20 (same admission: Comparison is with the radiograph of 11 October 2020 [NG tube] There has been an increase in the airspace consolidation bilaterally. No major collapse or pleural effusion). Severe disease (ITU a…	13/12/20 Another admission: Mild pulmonary interstitial vascular congestion. No focal consolidation.	9/52 (61 days)	N	N	no (not organised)	n/a	n/a
251	white british	87	M	Death as inpatient	COVID 19	4 days	CXR 08/10/20: Airspace consolidation in the right mid and lower zones and in the left upper zone. Severe disease	died IP	n/a (died IP)	N (died)	N	n/a (died IP)	n/a	n/a
252	white british	67	F	Discharge	NULL	27 days	CXR 21/10/20 airspace shadowing in the lateral basal segment of the right upper lobe. Likely infection. Not typical of Covid 19. Indeterminate for COVID-19. CT TAP 27/10: scattered subpleural groundglass shadowing in both lungs, in keeping with covid 19. Mild disease.	CXR (at 6/52, reason- postwhipples):mild Rt basal consolid likely due to recent surgery, otherwise clear. CTTAP 7&9/52: mild b/l basal atelectasis. CT TAP 14/11/20 (pancreatic ca,booked OP for staging) no central pulmonary embolus. Resolving inflammatory Covid changes in the lungs. No pulmonary metastasis	CXR 6/52, CTTAP: 7&9 weeks	Y	N	n/a	n/a	rved by oncology post whipples face to face at 3 and 4 mo: no chest sx, for palliative chemo as new liver mets
253	white british	75	M	Discharge	NULL	4 days	CXR 08/10/20 Bilateral airspace consolidation with predominantly peripheral distribution. Calcified pleural plaques in both lung fields. Severe disease (O2 requirement)	not organised	n/a	N	N	n/a	n/a	n/a
254	white british	64	M	Discharge	NULL	4 days	CXR 08/10/20 Airspace consolidation in the right upper zone. Moderate disease	not organised	n/a	N	N	n/a		n/a
255	white british	79	F	Discharge	NULL	26 days	CXR 09/10/20 No focal airspace consolidation. Mild disease	no	n/a	N	N	n/a	n/a	n/a
256	white british	77	M	Discharge	NULL	6 days	CXR 09/10/20 No focal consolidation. Aortic stent in situ Mild disease	no	n/a	N	N	n/a	n/a	n/a
257	white british	87	M	Discharge	NULL	18 days	CXR not done Mild disease	no	n/a	N	N	n/a	n/a	n/a

## Sheet: Sheet2
New Data April
Death IP	34
palliative on d/c	4
ITU/HDU death	4
ITU/HDU discharge	6
ethnicity
unknown	11
asian	1
